# Supplementary material for: Absence of Arabidopsis Polyamine Oxidase 5 Influences the Cytokinin-Induced Shoot Meristem Formation from Lateral Root Primordia
Source: Plants (Basel). 2023 Jan 18;12(3):454. doi: 10.3390/plants12030454 (PMC9920396; doi:10.3390/plants12030454)
Supplement: Supplementary file 1 [file plants-12-00454-s001.zip › Supplementary Table 2.xlsx]

## Sheet: WT pao5-2 NO raw data
	WT 24h	WT 48h	WT 72h	WT 96h	pao5-2 24h	pao5-2 48h	pao5-2 72h	pao5-2 96h
												STUDENT	0.0484482	1.14067e-05	0.0204831	0.970889
1	419.02	582.02	647.7	566.12	444.77	448.31	558.66	602.32					*	***	*
2	348.14	553.21	627.01	739.21	448.7	446.16	579.83	634.21
3	349.22	556.02	673.02	516.33	433.76	488.01	527.92	628.58
4	341.04	536.24	477.12	762.53	464.47	474.92	625.57	760.49
5	428.2	572.2	538.32	593.01	435.73	412.53	596.99	651.24
6	445.14	539.45	660.3	681.04	427.56	412.59	792.45	724.53
7	454.54	477.12	606.07	705.12	362.31	404.04	591.59	670.14
8	536.12	420.1	531.02	588.7	364.73	406.29	582.96	755.88
9	421.02	534.7	680.3	681.01	380.24	524.62	646.48	650.03
10	480.05	566.23	627.01	646.12	427.09	444.39	608.05	865.77
11	399	651.12	552.12	724.04	354.33	593.08	697.64	760.86
12	537.21	584.22	450.04	736.08	340.7	569.32	652.65	750
13	356.04	574.4	597.1	729.23	431.44	466.7	699.75	680
14	523.14	525.2	504	914.02	397.55	450.4	601.37	674
15	554.22	567.1	600.02	655.04	443.23	459.63	664.49	702
16	411.1	514.02	562.1	872.11	456.03	475.44	772.48	762.13
17	388.4	578.21	502.14	882.3	395.16	481.64	690.84	701.57
18	593.07	622.04	572.32	821.02	487.66	463.36	669.62	762.39
19	569.44	528.02	542	750.66	376.37	464.33	599.74	786.65
20	550.02	478.14	725	714.45	396.63	469.25	598.62	775.82
average	455.207	547.988	583.736	713.907	413.423	467.75	637.885	714.93
std dev	82.0122	51.4493	73.3886	105.521	40.8952	49.0389	68.1171	66.2679

## Sheet: NO rel int
WT 24h	pao5-2 24h	rel int 24h	WT 48h	pao5-2 48h	rel in 48h	WT 72h	pao5-2 72h	rel int 72h	WT 96h	pao5-2 96h	rel int 96h
419.02	444.77	1.06145	582.02	448.31	0.770266	647.7	558.66	0.862529	566.12	602.32	1.06394		1		STUDENT	0.121213	8.64604e-05	0.25282	0.692063
348.14	448.7	1.28885	553.21	446.16	0.806493	627.01	579.83	0.924754	739.21	634.21	0.857956		1				***	*
349.22	433.76	1.24208	556.02	488.01	0.877684	673.02	527.92	0.784405	516.33	628.58	1.2174		1
341.04	464.47	1.36192	536.24	474.92	0.885648	477.12	625.57	1.31114	762.53	760.49	0.997325		1
428.2	435.73	1.01759	572.2	412.53	0.720954	538.32	596.99	1.10899	593.01	651.24	1.09819		1
445.14	427.56	0.960507	539.45	412.59	0.764835	660.3	792.45	1.20014	681.04	724.53	1.06386		1
454.54	362.31	0.797092	477.12	404.04	0.846831	606.07	591.59	0.976108	705.12	670.14	0.950391		1
536.12	364.73	0.680314	420.1	406.29	0.967127	531.02	582.96	1.09781	588.7	755.88	1.28398		1
421.02	380.24	0.90314	534.7	524.62	0.981148	680.3	646.48	0.950287	681.01	650.03	0.954509		1
480.05	427.09	0.889678	566.23	444.39	0.784822	627.01	608.05	0.969761	646.12	865.77	1.33995		1
399	354.33	0.888045	651.12	593.08	0.910861	552.12	697.64	1.26357	724.04	760.86	1.05085		1
537.21	340.7	0.634203	584.22	569.32	0.974496	450.04	652.65	1.4502	736.08	750	1.01891		1
356.04	431.44	1.21177	574.4	466.7	0.8125	597.1	699.75	1.17191	729.23	680	0.93249		1
523.14	397.55	0.75993	525.2	450.4	0.857578	504	601.37	1.19319	914.02	674	0.737402		1
554.22	443.23	0.799737	567.1	459.63	0.810492	600.02	664.49	1.10745	655.04	702	1.07169		1
411.1	456.03	1.10929	514.02	475.44	0.924945	562.1	772.48	1.37428	872.11	762.13	0.873892		1
388.4	395.16	1.0174	578.21	481.64	0.832985	502.14	690.84	1.37579	882.3	701.57	0.79516		1
593.07	487.66	0.822264	622.04	463.36	0.744904	572.32	669.62	1.17001	821.02	762.39	0.928589		1
569.44	376.37	0.660948	528.02	464.33	0.87938	542	599.74	1.10653	750.66	786.65	1.04794		1
550.02	396.63	0.721119	478.14	469.25	0.981407	725	598.62	0.825683	714.45	775.82	1.0859		1
average		0.941367			0.856768			1.11123			1.01852
std dev		0.217683			0.0813584			0.190345			0.151028
