# Supplementary material for: Absence of Arabidopsis Polyamine Oxidase 5 Influences the Cytokinin-Induced Shoot Meristem Formation from Lateral Root Primordia
Source: Plants (Basel). 2023 Jan 18;12(3):454. doi: 10.3390/plants12030454 (PMC9920396; doi:10.3390/plants12030454)
Supplement: Supplementary file 1 [file plants-12-00454-s001.zip › Supplementary Table 3.xlsx]

## Sheet: raw data ros wt pao5-2
	WT 24h	WT 48h	WT 72h	WT 96h		pao5-2 24h	pao5-2 48h	pao5-2 72h	pao5-2 96h		STUDENT	0.294519	0.542486	0.259405	0.408999
1	2382.67	2055.09	2210.11	2999.85		2094.19	2107.13	2542.02	1960.89
2	1859.53	2244.65	2044.12	2357.52		2236.17	2048.33	2388.72	2105.13
3	2204.59	2420.47	2115.39	2217.31		1279.26	2370.98	1858.03	2363.47
4	2166.2	2492.9	2074.86	1510.32		2239.22	2211.32	1862.2	1957.38
5	1601.87	2283.8	2352.01	3032.58		1699.25	2252.49	1821.02	1856.02
6	1756.43	2486.18	2266.53	2570.78		2086.15	2291.47	2195.56	2062.06
7	2083.61	2413.47	2073.12	1572.17		1868.65	2302.88	1802.8	2503.57
8	1853.23	2350.9	2492.3	2910.87		2356.95	2377.1	2666.19	2236.75
9	1935.9	2494.56	2417.18	1727.64		2262.08	2147.24	2326.47	2123.53
10	1927.07	2266.36	2200.67	2203.68		1618.62	2228.43	2561.97	2525.87
11	2144.8	2356.71	2382.85	2262.02		1566.91	2218.01	1858.66	2339.83
12	2322.73	2200.79	2100.37	2912.25		1526.5	1996.61	1932.86	2007.86
13	1827.99	2084.42	2112.44	2352.24		2108.67	1927.2	1883.22	1702.92
14	2334.87	2807.32	2156.46	2248.52		2010.85	2140.39	1876.09	2169.66
15	2513.4	2604.85	2101.33	2135.24		1575.73	2510	2205.79	1956.66
16	2375.23	2625.46	1960.55	1975.44		1611.85	2453.97	2300.95	2795.48
17	2344.12	1831.68	2609.57	2565.33		2281.87	2560.26	1813.92	2854.32
18	2335.53	1737.76	1940	1758.96		1656.65	2216.3	2040.18	1566.65
19	2062.18	1996.14	2701.66	2220.24		2292.91	1994.64	2112.38	3118.34
20	1947.52	2151.26	1756.86	2458.14		2397.59	2639.85	2160.95	1471.46
average	2098.97	2295.24	2203.42	2299.55		1938.5	2249.73	2110.5	2183.89
std dev	251.769	268.46	232.447	452.01		341.664	193.873	278.754	423.714

## Sheet: rel int
	WT 24h	pao5-2 24h	rel int 24h	WT 48h	pao5-2 48h	rel in 48h	WT 72h	pao5-2 72h	rel int 72h	WT 96h	pao5-2 96h	rel int 96h		STUDENT	0.264546	0.827268	0.358917	0.88385
1	2382.67	2094.19	0.878926	2055.09	2107.13	1.02532	2210.11	2542.02	1.15018	2999.85	1960.89	0.653663
1	1859.53	2236.17	1.20255	2244.65	2048.33	0.912539	2044.12	2388.72	1.16858	2357.52	2105.13	0.892943
1	2204.59	1279.26	0.580271	2420.47	2370.98	0.979554	2115.39	1858.03	0.878339	2217.31	2363.47	1.06592
1	2166.2	2239.22	1.03371	2492.9	2211.32	0.887047	2074.86	1862.2	0.897506	1510.32	1957.38	1.296
1	1601.87	1699.25	1.06079	2283.8	2252.49	0.98629	2352.01	1821.02	0.77424	3032.58	1856.02	0.612027
1	1756.43	2086.15	1.18772	2486.18	2291.47	0.921683	2266.53	2195.56	0.968688	2570.78	2062.06	0.802115
1	2083.61	1868.65	0.896833	2413.47	2302.88	0.954178	2073.12	1802.8	0.869607	1572.17	2503.57	1.59243
1	1853.23	2356.95	1.27181	2350.9	2377.1	1.01114	2492.3	2666.19	1.06977	2910.87	2236.75	0.768413
1	1935.9	2262.08	1.16849	2494.56	2147.24	0.860769	2417.18	2326.47	0.962473	1727.64	2123.53	1.22915
1	1927.07	1618.62	0.839938	2266.36	2228.43	0.983264	2200.67	2561.97	1.16418	2203.68	2525.87	1.14621
1	2144.8	1566.91	0.730562	2356.71	2218.01	0.941147	2382.85	1858.66	0.780016	2262.02	2339.83	1.0344
1	2322.73	1526.5	0.657201	2200.79	1996.61	0.907224	2100.37	1932.86	0.920247	2912.25	2007.86	0.689453
1	1827.99	2108.67	1.15355	2084.42	1927.2	0.924574	2112.44	1883.22	0.89149	2352.24	1702.92	0.723957
1	2334.87	2010.85	0.861226	2807.32	2140.39	0.762432	2156.46	1876.09	0.869986	2248.52	2169.66	0.964928
1	2513.4	1575.73	0.626932	2604.85	2510	0.963587	2101.33	2205.79	1.04971	2135.24	1956.66	0.916365
1	2375.23	1611.85	0.678608	2625.46	2453.97	0.934682	1960.55	2300.95	1.17362	1975.44	2795.48	1.41512
1	2344.12	2281.87	0.973444	1831.68	2560.26	1.39777	2609.57	1813.92	0.695103	2565.33	2854.32	1.11265
1	2335.53	1656.65	0.709325	1737.76	2216.3	1.27538	1940	2040.18	1.05164	1758.96	1566.65	0.890668
1	2062.18	2292.91	1.11189	1996.14	1994.64	0.999249	2701.66	2112.38	0.781882	2220.24	3118.34	1.40451
1	1947.52	2397.59	1.2311	2151.26	2639.85	1.22712	1756.86	2160.95	1.23001	2458.14	1471.46	0.598607
average			0.942743			0.980412			0.95354			1.0111
std dev			0.226115			0.140679			0.148455			0.282041
